# Supplementary material for: Recent Trends in Plant Protein Complex Analysis in a Developmental Context
Source: Front Plant Sci. 2018 May 15;9:640. doi: 10.3389/fpls.2018.00640 (PMC5962756; doi:10.3389/fpls.2018.00640)
Supplement: Supplementary file 1 [file Table_1.XLSX]

## Sheet: Sheet1
Supplemental table 1: Overview of the different resources mentioned in the manuscript
Materials
Description	Resource
Four different cell cultures are listed at ABCR, including the PSB-D and PSB-L cell lines and a Zea mays cell culture	http://www.arabidopsis.org/abrc/catalog/cell_lines_1.html
A collection of different building blocks for generating fusion proteins including fluorescent protein tags, TAP tags as well as vectors for INTACT	https://gateway.psb.ugent.be/search
MaxQuant	http://www.biochem.mpg.de/5111795/maxquant
Perseus	http://www.biochem.mpg.de/5111810/perseus
Datasets
Description	Resource
Protein sequence databases for protein identification in Arabidopsis, Medicago and Zea mays	https://www.psb.ugent.be/tap-fasta-datasets
GSrhino arabidopsis background list	Van Leene, J., Eeckhout, D., Cannoot, B., De Winne, N., Persiau, G., Van De Slijke, E., et al. (2015). An improved toolbox to unravel the plant cellular machinery by tandem affinity purification of Arabidopsis protein complexes. Nat. Protoc. 10, 169–187. doi:10.1038/nprot.2014.199.
GSyellow arabidopsis background list	Besbrugge N., Van Leene J., Eeckhout D., Cannoot B., Kulkarni S.R., De Winne N., Persiau G., Van De Slijke E., Bontinck M., Aesaert S., Impens F., Gevaert K., Van Damme D., Van Lijsebettens M., Inzé D., Vandepoele K., Nelissen H. and De Jaeger G. (2018). GSyellow, a swiss-knife tag for functional protein analysis in monocot and dicot plants. Plant Physiol., accepted on 1/04/2018.
GSrhino Zea mays background list	Nelissen, H., Eeckhout, D., Demuynck, K., Persiau, G., Walton, A., van Bel, M., et al. (2015). Dynamic Changes in ANGUSTIFOLIA3 Complex Composition Reveal a Growth Regulatory Mechanism in the Maize Leaf. Plant Cell 27, 1605–19. doi:10.1105/tpc.15.00269
GSyellow Zea mays background list	Besbrugge N., Van Leene J., Eeckhout D., Cannoot B., Kulkarni S.R., De Winne N., Persiau G., Van De Slijke E., Bontinck M., Aesaert S., Impens F., Gevaert K., Van Damme D., Van Lijsebettens M., Inzé D., Vandepoele K., Nelissen H. and De Jaeger G. (2018). GSyellow, a swiss-knife tag for functional protein analysis in monocot and dicot plants. Plant Physiol., accepted on 1/04/2018.
Medicago background list	Goossens, J., De Geyter, N., Walton, A., Eeckhout, D., Mertens, J., Pollier, J., et al. (2016). Isolation of protein complexes from the model legume Medicago truncatula by tandem affinity purification in hairy root cultures. Plant J. 88, 476–489. doi:10.1111/tpj.13258
Rice background list	Dedecker, M., Van Leene, J., De Winne, N., Eeckhout, D., Persiau, G., Van De Slijke, E., et al. (2016). Transferring an optimized TAP-toolbox for the isolation of protein complexes to a portfolio of rice tissues. Plant Mol. Biol. 91, 341–354. doi:10.1007/s11103-016-0471-x
Crapeome collection	http://crapome.org/
Protocols
Description	Resource
Detailed TAP protocol for cell cultures	Van Leene, J., Stals, H., Eeckhout, D., Persiau, G., Van De Slijke, E., Van Isterdael, G., et al. (2007). A Tandem Affinity Purification-based Technology Platform to Study the Cell Cycle Interactome in Arabidopsis thaliana. Mol. Cell. Proteomics 6, 1226–1238. doi:10.1074/mcp.M700078-MCP200.
TAP protocol for cell cultures and seedlings. Data analysis using background filtering	Van Leene, J., Eeckhout, D., Cannoot, B., De Winne, N., Persiau, G., Van De Slijke, E., et al. (2015). An improved toolbox to unravel the plant cellular machinery by tandem affinity purification of Arabidopsis protein complexes. Nat. Protoc. 10, 169–187. doi:10.1038/nprot.2014.199.
Seedling GFP affinity enrichment optimized for membrane bound and nuclear protein complexes. Data analysis with LFQ	Smaczniak, C., Li, N., Boeren, S., America, T., van Dongen, W., Goerdayal, S. S., et al. (2012b). Proteomics-based identification of low-abundance signaling and regulatory protein complexes in native plant tissues. Nat. Protoc. 7, 2144–2158. doi:10.1038/nprot.2012.129
Seedling GFP affinity enrichment and data analysis with LFQ	Wendrich, J. R., Boeren, S., Möller, B. K., Weijers, D., and De Rybel, B. (2017). “In Vivo Identification of Plant Protein Complexes Using IP-MS/MS,” in Methods in molecular biology (Clifton, N.J.), 147–158. doi:10.1007/978-1-4939-6469-7_14.
Affinity enrichment using a protein specific antibody	Konig, A.-C., Hartl, M., Pham, P. A., Laxa, M., Boersema, P. J., Orwat, A., et al. (2014). The Arabidopsis Class II Sirtuin Is a Lysine Deacetylase and Interacts with Mitochondrial Energy Metabolism. Plant Physiol. 164, 1401–1414. doi:10.1104/pp.113.232496.
